# Supplementary material for: Pilot Study on the Effects of a Cosmetic Serum Containing Niacinamide, Postbiotics and Peptides on Facial Skin in Healthy Participants: A Randomized Controlled Trial
Source: Life (Basel). 2024 Dec 18;14(12):1677. doi: 10.3390/life14121677 (PMC11727686; doi:10.3390/life14121677)
Supplement: Supplementary file 1 [file life-14-01677-s001.zip]

Archive with 1 entries (1 files):
- life-3339936-supplementary.pdf
